# Supplementary material for: Impact of the COVID-19 Pandemic on Lung Function and Treatment Decisions in Children with Asthma: A Retrospective Study
Source: J Clin Med. 2025 May 8;14(10):3289. doi: 10.3390/jcm14103289 (PMC12111926; doi:10.3390/jcm14103289)
Supplement: Supplementary file 1 [file jcm-14-03289-s001.zip]

Archive with 1 entries (1 files):
- jcm-3582454-supplementary.pdf
